# Supplementary material for: Structure, Properties, and Phase Transformations of Water Nanoconfined between Brucite-like Layers: The Role of Wall Surface Polarity
Source: Materials (Basel). 2022 Apr 22;15(9):3043. doi: 10.3390/ma15093043 (PMC9100153; doi:10.3390/ma15093043)
Supplement: Supplementary file 1 [file materials-15-03043-s001.zip]

Archive with 1 entries (1 files):
- materials-1682268-supplementary.pdf
